# Supplementary material for: Design and Optimization of Polyaniline/SWCNT Anodes for Improved Lithium-Ion Storage
Source: Polymers (Basel). 2025 Feb 12;17(4):478. doi: 10.3390/polym17040478 (PMC11860079; doi:10.3390/polym17040478)
Supplement: Supplementary file 1 [file polymers-17-00478-s001.zip]

Archive with 1 entries (1 files):
- polymers-3445848-supplementary.pdf
